# Supplementary material for: Physical Activity in Immersive Virtual Reality: A Scoping Review
Source: Healthcare (Basel). 2023 May 25;11(11):1553. doi: 10.3390/healthcare11111553 (PMC10253075; doi:10.3390/healthcare11111553)
Supplement: Supplementary file 1 [file healthcare-11-01553-s001.zip]

Archive with 1 entries (1 files):
- healthcare-2341609-supplementary.pdf
